# Supplementary material for: Postoperative analgesia of scalp nerve block with ropivacaine in pediatric craniotomy patients: a protocol for a prospective, randomized, placebo-controlled, double-blinded trial
Source: Trials. 2020 Jun 26;21:580. doi: 10.1186/s13063-020-04524-7 (PMC7318534; doi:10.1186/s13063-020-04524-7)
Supplement: Supplementary file 1 — Additional file 1. [file 13063_2020_4524_MOESM1_ESM.zip]

Archive with 4 entries (4 files):
- reference 10R2.pdf
- reference 28R2.pdf
- reference 3R2.pdf
- reference 8R2.pdf
